# Supplementary material for: Optimization of Protein Quality of Plant-Based Foods Through Digitalized Product Development
Source: Front Nutr. 2022 May 10;9:902565. doi: 10.3389/fnut.2022.902565 (PMC9128549; doi:10.3389/fnut.2022.902565)
Supplement: Supplementary Table 1 — Nutritional information of the protein sources and references. [file Table_1.XLSX]

## Sheet: S1 Nutritional information
				Amino Acid content (g/100 g ingredient)
	ID	Ingredient description	Protein content (g/100 g ingredient)	Histidine	Isoleucine	Leucine	Lysine	Sulfur Amino Acids (SAA)*	Aromatic amino acids (AAA)**	Threonine	Tryptophan	Val	True Protein Digestibility (TPD)
	1	Soybean,green, raw	13	0.348	0.57	0.926	0.775	0.275	1.05	0.516	0.157	0.576	0.84		* SAA= Methionine + Cysteine
	2	Pea, green,raw	5.42	0.107	0.195	0.323	0.317	0.114	0.314	0.203	0.037	0.235	0.88		** AAA= Phenylalanine + Tyrosine
	3	Chickpeas,mature seeds, raw	20.47	0.566	0.882	1.465	1.377	0.549	1.612	0.766	0.2	0.865	0.78		Values in red were not found in the literature. Thus they were arbitrarily set.
	4	oat bran, raw	17.3	0.41	0.668	1.374	0.76	0.911	1.576	0.502	0.335	0.964	0.72
	5	Spelt, raw	14.57	0.36	0.552	1.07	0.409	0.588	1.114	0.443	0.132	0.681	0.87
	6	Coconut meat, raw	3.33	0.077	0.131	0.247	0.147	0.128	0.272	0.121	0.039	0.202	0.71
	7	Rice white, medium grain raw	6.61	0.155	0.285	0.546	0.239	0.29	0.574	0.236	0.077	0.403	0.88
	8	Rice, brown, long-grain, raw	7.54	0.202	0.336	0.657	0.303	0.275	0.708	0.291	0.101	0.466	0.92
	9	Rice, brown, medium, raw	7.5	0.19	0.318	0.62	0.286	0.26	0.668	0.275	0.096	0.44	0.92
	10	Almonds, raw	21.15	0.539	0.751	1.473	0.568	0.372	1.58	0.601	0.211	0.855	0.83
	11	Hemp seed, hulled	31.56	0.969	1.286	2.163	1.276	1.605	2.71	1.269	0.369	1.777	0.84
	12	Pumpkin seed kernel, roasted	29.8	0.78	1.281	2.419	1.236	0.922	2.79	0.998	0.576	1.579	0.78
	13	Sunflower seed kernel, dried	20.8	0.632	1.139	1.659	0.937	0.945	1.836	0.928	0.348	1.315	0.9
	14	Seaweed, spirulina, raw	5.92	0.112	0.331	0.509	0.312	0.186	0.552	0.31	0.096	0.362	0.68
	15	Buckwheat, raw	13.25	0.309	0.498	0.832	0.672	0.401	0.761	0.506	0.192	0.678	0.79
	16	Barley, hulled	12.48	0.281	0.456	0.848	0.465	0.516	1.058	0.424	0.208	0.612	0.74
	17	Chia seeds, dried	16.54	0.531	0.801	1.371	0.97	0.995	1.583	0.709	0.436	0.95	0.29
	18	Flaxseed, raw	18.29	0.472	0.896	1.235	0.862	0.71	1.45	0.766	0.297	1.072	0.64
	19	Sorghum grain, raw	10.62	0.246	0.433	1.491	0.229	0.296	0.867	0.346	0.124	0.561	0.81
	20	Hazelnuts, raw	14.95	0.432	0.545	1.063	0.42	0.498	1.025	0.497	0.193	0.701	0.86
	21	Millet,raw	11.02	0.236	0.465	1.4	0.212	0.433	0.92	0.353	0.119	0.578	0.74
	22	Amaranth leaves, raw	2.46	0.052	0.119	0.195	0.127	0.065	0.213	0.099	0.031	0.137	0.73
	23	Corn, raw	8.5	0.231	0.307	1.068	0.222	0.1	0.1	0.307	0.06	0.41	0.83
	24	Hemp press cake meal1 64p	64	1.47	2.23	3.44	1.58	0.1	0.1	1.67	0.001	2.85	0.85
	25	Hemp press cake meal2 54p	54	1.5	2.21	3.47	1.61	0.1	0.1	1.67	0.001	2.86	0.85
	26	Soy meal, defatted, raw	49.2	1.212	2.18	3.66	2.991	1.33	4.05	1.952	0.653	2.243	0.8
	27	Soy flour, defatted	51.46	1.268	2.281	4.11	3.06	0.622	4.6	1.97	0.616	2.31	0.8
	28	Soy flour, full-fat,raw	38.6	0.95	1.74	3.06	2.14	1.25	3.55	1.48	0.45	1.74	0.84
	29	Soy protein isolate	88.32	2.303	4.253	6.783	5.327	1.13	7.81	3.137	1.116	4.098	0.94
	30	Pea Protein Isolate	77.8	3.81	3.68	8.16	8.96	2.24	8.97	3.69	0.51	4.81	0.97
	31	Chickpea Flour	22.39	0.8	1.04	1.89	1.77	0.63	2.13	0.74	0.26	1.03	0.74
	32	Instant Oatmeal	9.3	2.1	3.8	7.2	3.7	4.5	8.4	3.4	1.3	5.1	0.82
	33	Oat Protein Concentrate	54	2.2	3.8	7.4	4.1	5.5	9.2	3.3	0.001	5.2	0.84
	34	Spelt Flour	16.67	2.35	2.55	6.8	2.2	3.95	7.7	2.9	1.4	3.95	0.87
	35	Rice flour, unerinched	5.95	0.149	0.244	0.488	0.207	0.251	0.631	0.21	0.072	0.348	0.88
	36	Rice Bran Protein	74.93	4.48	3.61	7.69	4.55	2.7	8.24	0	1.17	5.53	0.95
	37	Rice flour, brown	7.23	0.184	0.306	0.598	0.276	0.251	0.644	0.265	0.092	0.424	0.92
	38	Brown Rice Protein Isolate	90	1.826	3.352	6.613	2.5	3.755	8.377	2.842	1.155	4.716	0.87
	39	Brown Rice Protein Conc	77.42	1.826	3.352	6.613	2.5	3.755	8.377	2.842	1.155	4.716	0.87
	40	Hemp protein 45	45.16	2.65	3.84	6.75	2.97	3.13	8.05	3.54	1.23	4.66	0.85
	41	Pumpkin seeds flour	14.29	3.26	3.21	6.49	4.17	3.05	7.64	3.3	0.86	4.71	0.9
	42	Pumpkin seeds protein	66.67	1.467	2.667	4.4	3.933	1.87	4.8	1.933	0.933	4.2	0.89
	43	Sunflower seed flour, partially defatted	48.06	1.333	2.403	3.5	1.977	1.992	3.88	1.959	0.735	2.775	0.9
	44	Spirulina Powder	50	1	3.5	5.38	2.96	1.76	5.25	2.86	1.09	3.49	0.86
	45	Buckwheat groats	11.9	2.6	3.7	6.2	5.9	4.6	6.9	3.8	0	4.9	0.8
	46	Buckwheat, Flour	12.6	2.7	4.2	7	5.7	4.6	7.7	4.1	0	5.4	0.86
	47	Microalgae, protein isolate	70	0.7	1.2	4	3.6	0.1	3.3	2.1	0	2.1	0.73
	48	Barley flour or meal	10.5	0.236	0.383	0.713	0.391	0.434	0.89	0.356	0.175	0.515	0.74
	49	Sesame seeds flour, high fat	30.8	0.906	1.32	2.36	0.987	1.641	2.92	1.28	0.674	1.72	0.72
	50	Sesame seeds flour, low-fat	50.14	1.476	2.157	3.841	1.608	2.67	4.76	2.081	1.097	2.8	0.75
	51	Sesame seeds flour, partially defatted	40.32	1.187	1.734	3.088	1.293	2.144	3.83	1.674	0.882	2.252	0.75
	52	Sesame seeds meal, partially defatted	17	0.499	0.73	1.299	0.544	0.902	1.609	0.704	0.371	0.947	0.75
	53	Carob Flour	4.62	0.122	0.209	0.442	0.196	0.11	0.271	0.271	0.048	0.446	0.87
	54	Sorghum Flour, refined, unenriched	9.53	0.097	0.188	0.643	0.116	0.117	0.429	0.149	0.001	0.243	0.81
	55	Sorghum Flour, whole grain	8.43	0.167	0.309	1.085	0.174	0.31	0.666	0.312	0.106	0.387	0.81
	56	Hazelnut, Partially Defatted Flour	32.2	0.57	1.11	2.07	0.95	1.02	2.19	0.99	0.35	1.42	0.86
	57	Millet Flour	10.75	0.257	0.473	1.537	0.144	0.497	1.001	0.354	0.17	0.584	0.74
	58	Faba bean protein isolate	90.1	2.24	3.83	7.28	5.86	1	1	2.97	0.66	4.13	0.45
	59	Corn, protein isolate	65	1.1	1.7	8.8	1	1.4	6.1	1.8	0.001	2.1	0.63
	60	Potato, protein isolate	80	1.4	3.1	6.7	4.8	1.6	8	4.1	0.001	3.7	0.84
	61	Potato, protein concentrate	74	1.7	4.1	7.6	5.8	2.9	9.2	4.3	0.001	4.9	0.87
	62	Pea, protein concentrate	57	1.373	1.074	3.545	5.557	1.099	3.09	1.96	0.348	0.476	0.96
	63	Oat, protein isolate	64	0.9	1.3	3.8	1.3	0.499	4.198	1.5	0.001	2	0.84
	64	Lupin, protein isolate	61	1.2	1.5	3.2	2.1	0.4	3.7	1.6	0.001	1.4	0.89
	65	Wheat, protein isolate	81	1.4	2	5	1.1	1.4	6.1	1.8	0.001	2.3	0.93
	66	Microalgae, protein isolate	70	0.7	1.2	4	3.6	0.1	3.3	2.1	0.001	2.1	0.73
	67	Chickpea, protein isolate	88.1	2.4	4	8	6.8	4.1	7.3	3.1	0.001	3.9	0.96
	68	Chickpea (kabuli), flour	16.7	0.47	0.545	1.205	1.155	0.365	1.275	0.545	0.21	0.61	0.75
	69	Pea (green), flour	25.3	0.655	0.77	1.77	1.745	0.37	1.835	0.8	0.205	0.935	0.81
	70	Pea (yellow), flour	24.5	0.63	0.76	1.655	1.7	0.35	1.655	0.77	0.21	0.905	0.81
	71	Lentil (red), flour	28.9	0.78	0.805	1.85	1.735	0.345	1.88	0.845	0.2	0.98	0.78
	72	Faba bean, flour	33.2	0.825	1	2.315	1.86	0.54	2.17	0.95	0.27	1.265	0.77
	73	Durum wheat, flour	13.1	0.37	0.435	0.995	0.39	0.44	0.985	0.36	0.16	0.57	0.8
	74	CWRS wheat, flour	13.1	0.35	0.48	1.015	0.38	0.38	1.05	0.36	0.17	0.545	0.8
	75	Oat, flour	13.3	0.305	0.405	0.895	0.495	0.475	0.99	0.385	0.175	0.565	0.74
	76	Chickpeas, cooked	8.86	0.244	0.38	0.631	0.593	0.235	0.695	0.329	0.085	0.372	0.86
	77	Lentils, cooked	9.02	0.254	0.39	0.654	0.63	0.195	0.686	0.323	0.081	0.448	0.89
	78	Lentils, raw	24.6	0.693	1.06	1.79	1.72	0.532	1.878	0.882	0.221	1.22	0.78
	79	Oats, cooked	2.54	0.054	0.116	0.216	0.135	0.143	0.243	0.096	0.04	0.16	0.89
	80	Oats, instant, dry	11.9	0.285	0.495	0.96	0.675	0.65	1.04	0.366	0.18	0.705	0.91
	81	Oats, raw, dry,	13.2	0.275	0.503	0.98	0.637	0.662	1.06	0.382	0.182	0.688	0.72
	82	Faba beans, cooked	7.6	0.193	0.306	0.572	0.486	0.159	0.562	0.27	0.072	0.338	0.86
	83	Beans, kidney, cooked	8.67	0.238	0.41	0.736	0.607	0.194	0.716	0.319	0.104	0.5	0.8
	84	Mungo beans, cooked	7.54	0.211	0.385	0.625	0.5	0.18	0.674	0.262	0.078	0.423	0.88

## Sheet: S2 References
	ID	Ingredient	Protein and amino acid composition	True protein digestibility
	1	Soybean,green, raw	USDA database, item 11450	FAO/WHO 1991
	2	Pea, green,raw	USDA database, item 11304	FAO /WHO, 1991
	3	Chickpeas,mature seeds, raw	USDA database, item 16056	Boye et al. 2012
	4	oat bran, raw	USDA database, item 168872	FAO /WHO, 1991
	5	Spelt, raw	USDA database, item 169745	Abdel-Aal and Hucl 2002
	6	Coconut meat, raw	USDA database, item 12104	Not found
	7	Rice, white, medium grain, raw unenriched	USDA database, item 169760	FAO /WHO, 1991
	8	Rice, brown, long-grain,raw	USDA database, item 169703	Boye et al. 2012
	9	Rice, brown, medium grain, raw	USDA database, item 169706	Boye et al. 2012
	10	Almonds, raw	USDA database, item 170567	Boye et al. 2012
	11	Hemp seed, hulled	USDA database, item 170148	House et al. 2010. Based on dehulled seed
	12	Pumpkin seed kernel, roasted	USDA database, item 170557	Fagbemi et al. 2005
	13	Sunflower seed kernel, dried	USDA database, item 170562	WHO/ FAO/UNU 2007
	14	Seaweed, spirulina, raw	USDA database, item 170091	Not found
	15	Buckwheat, raw	USDA database, item 170286	Boye et al. 2012
	16	Barley, hulled	USDA database, item 170283	Stone et al. 2019
	17	Chia seeds, dried	USDA database, item 170554	Monroy-Torres et al, 2008.
	18	Flaxseed, raw	USDA database, item 169414	Sá et al. 2020b
	19	Sorghum grain, raw	USDA database, item 169716	Boye et al. 2012
	20	Hazelnuts, raw	USDA database, item 170581	Not found
	21	Millet,raw	USDA database, item 169702	Boye et al. 2012
	22	Amaranth leaves, raw	USDA database, item 168385	Not found
	23	Corn, raw	NutriOpt V.1 (Reference not found)	Sá et al. 2020b
	24	Hempseedpresscakemeal1 64p	Experimental HAFL (not published)	Mean of 2 values (see table S3)
	25	Hempseedpresscakemeal2 54p	Experimental HAFL (not published)	Mean of 2 values (see table S3)
	26	Soy meal, defatted, raw	USDA database, item 172445	FAO/WHO 1991
	27	Soy flour, defatted	USDA database, item 1104705	FAO/WHO 1991
	28	Soy flour, full-fat,raw	USDA database, item 1104766	Mean of 3 values (see table S3)
	29	Soy protein isolate	USDA database, item 16122	Mean of 3 values (see table S3)
	30	Pea Protein Isolate	USDA database, item 45357039	Yang et al 2012
	31	Chickpea Flour	USDA database, item 16157	Stone et al. 2019
	32	Instant Oatmeal	USDA database, item 45294004	FDA Federal Register
	33	Oat Protein Concentrate	Lantmännen Functional Foods	Abelilla et al. 2017
	34	Spelt Flour	USDA database, item 45093121	Abdel-Aal and Hucl 2002
	35	Rice flour, unerinched	NutriOpt V.1 (Reference not found)	FAO /WHO, 1991
	36	Rice Bran Protein	Amagliana et al, 2017. Food Sci and Tech	Han et al. 2015
	37	Rice flour, brown	NutriOpt V.1 (Reference not found)	Boye et al. 2012
	38	Brown Rice Protein Isolate	Kalman 2014, Oryzatein 90 Silk Isolate	Not found. Based on rice PI
	39	Brown Rice Protein Concentrate	USDA database, item 45333759	Not found.
				Based on rice PI
	40	Hemp protein 45	NutriOpt V.1 (Reference not found)	Presto et al 2011
	41	Pumpkin seeds flour	NutriOpt V.1 (Reference not found)	Sa et al., 2020
	42	Pumpkin seeds protein powder	NutriOpt V.1 (Reference not found)	Not found
	43	Sunflower seed flour, partially defatted	USDA database, item 170156	FAO /WHO, 1991
	44	Spirulina Powder	NutriOpt V.1 (Reference not found)	Not found
	45	Buckwheat groats	NutriOpt V.1 (Reference not found)	Not found
	46	Buckwheat, Flour	USDA database, item 170687	Not found
	47	Microalgae, protein isolate	Gorissen et al. 2018	Wang et al. 2020
	48	Barley flour or meal	USDA database, item 169739	Stone et al. 2019
	49	Sesame seeds flour, high fat	USDA database, item 170192	Not found
	50	Sesame seeds flour, low-fat	USDA database, item 170560	Sá et al. 2020
	51	Sesame seeds flour, partially defatted	USDA database, item 170153	Sá et al. 2020
	52	Sesame seeds meal, partially defatted	USDA database, item 170561	Sá et al. 2020
	53	Carob Flour	USDA database, item 173755	Not found
	54	Sorghum Flour, refined, unenriched	NutriOpt V.1 (Reference not found)	Not found
	55	Sorghum Flour, whole grain	USDA database, item 168943	Boye et al. 2012
	56	Hazelnut, Partially Defatted Flour	Coïsson et al. 2009	Not found
	57	Millet Flour	USDA database, item 172023	FAO /WHO, 1991
	58	Faba bean protein isolate	Top Health Ingredients 2021	Not found
	59	Corn, protein isolate	Gorissen et al. 2018	Boye et al. 2012
	60	Potato, protein isolate	Gorissen et al. 2018	Boisen et al. 2000
	61	Potato, protein concentrate	Brestenský et al. 2019	Not found
	62	Pea, protein concentrate		Hertzler et al. 2020
	63	Oat, protein isolate	Gorissen et al. 2018	Abelilla et al. 2017, based on oat PC
	64	Lupin, protein isolate	Gorissen et al. 2018	Lqari et al. 2002
	65	Wheat, protein isolate	Gorissen et al. 2018	Hassan et al. 2010
	66	Microalgae, protein isolate	Gorissen et al. 2018	Wang et al. 2020
	67	Chickpea, protein isolate	Paredes-López et al. 1991	Clemente et al. 1999
	68	Chickpea (kabuli), flour	Stone et al. 2019	Stone et al. 2019
	69	Pea (green), flour	Stone et al. 2019	Stone et al. 2019
	70	Pea (yellow), flour	Stone et al. 2019	Stone et al. 2019
	71	Lentil (red), flour	Stone et al. 2019	Stone et al. 2019
	72	Faba bean, flour	Stone et al. 2019	Stone et al. 2019
	73	Durum wheat, flour	Stone et al. 2019	Stone et al. 2019
	74	CWRS wheat, flour	Stone et al. 2019	Stone et al. 2019
	75	Oat, flour	Stone et al. 2019	Stone et al. 2019
	76	Chickpeas, cooked	USDA database, item 173799	Mean of 4 values (see table S3)
	77	Lentils, cooked	USDA database, item 175254	Mean of 4 values (see table S3)
	78	Lentils, raw	USDA database, item 172420	Stone et al. 2019
	79	Oats, cooked	USDA database, item 173905	Mean of 4 values (see table S3)
	80	Oats, instant, dry	USDA database, item 171661	FAO /WHO, 1991
	81	Oats, raw, dry,	USDA database, item 173904	FAO /WHO, 1991
	82	Faba beans, cooked	USDA database, item 173798	FAO/ WHO 1991
	83	Beans, kidney, cooked	USDA database, item 173740	Rutherfurd et al. 2015
	84	Mungo beans, cooked	USDA database, item 172427	Mubarak 2005
